# Supplementary material for: Synergistic Protective Effect of Fermented Schizandrae Fructus Pomace and Hoveniae Semen cum Fructus Extracts Mixture in the Ethanol-Induced Hepatotoxicity
Source: Antioxidants (Basel). 2023 Aug 11;12(8):1602. doi: 10.3390/antiox12081602 (PMC10451898; doi:10.3390/antiox12081602)
Supplement: Supplementary file 1 [file antioxidants-12-01602-s001.zip]

Archive with 1 entries (1 files):
- antioxidants-2546345-supplementary.pdf
